# Supplementary material for: CD73 and PD-L1 as Potential Therapeutic Targets in Gallbladder Cancer
Source: Int J Mol Sci. 2022 Jan 29;23(3):1565. doi: 10.3390/ijms23031565 (PMC8836068; doi:10.3390/ijms23031565)
Supplement: Supplementary file 1 [file ijms-23-01565-s001.zip]

Archive with 1 entries (1 files):
- ijms-1516038-supplementary.pdf
